# Supplementary material for: Integrated transcriptomics and metabolomics reveal signatures of lipid metabolism dysregulation in HepaRG liver cells exposed to PCB 126
Source: Arch Toxicol. 2018 Jun 14;92(8):2533–47. doi: 10.1007/s00204-018-2235-7 (PMC6063328; doi:10.1007/s00204-018-2235-7)
Supplement: Supplementary file 1 — Summary of RNA-seq alignment files. (TXT 28 KB) [file 204_2018_2235_MOESM1_ESM.txt]

Run started on Tue 20 Jun 15:58:54 BST 2017

##Sample Finished on Tue 20 Jun 19:05:32 BST 2017##
Combined_RM01
20119730 reads; of these:
  20119730 (100.00%) were paired; of these:
    1819307 (9.04%) aligned concordantly 0 times
    14682916 (72.98%) aligned concordantly exactly 1 time
    3617507 (17.98%) aligned concordantly >1 times
    ----
    1819307 pairs aligned concordantly 0 times; of these:
      64349 (3.54%) aligned discordantly 1 time
    ----
    1754958 pairs aligned 0 times concordantly or discordantly; of these:
      3509916 mates make up the pairs; of these:
        2325952 (66.27%) aligned 0 times
        640970 (18.26%) aligned exactly 1 time
        542994 (15.47%) aligned >1 times
94.22% overall alignment rate

##Sample Finished on Tue 20 Jun 23:51:07 BST 2017##
Combined_RM02
21230210 reads; of these:
  21230210 (100.00%) were paired; of these:
    5212530 (24.55%) aligned concordantly 0 times
    7089653 (33.39%) aligned concordantly exactly 1 time
    8928027 (42.05%) aligned concordantly >1 times
    ----
    5212530 pairs aligned concordantly 0 times; of these:
      46077 (0.88%) aligned discordantly 1 time
    ----
    5166453 pairs aligned 0 times concordantly or discordantly; of these:
      10332906 mates make up the pairs; of these:
        6316309 (61.13%) aligned 0 times
        522172 (5.05%) aligned exactly 1 time
        3494425 (33.82%) aligned >1 times
85.12% overall alignment rate

##Sample Finished on Wed 21 Jun 03:32:10 BST 2017##
Combined_RM03
20853743 reads; of these:
  20853743 (100.00%) were paired; of these:
    2651478 (12.71%) aligned concordantly 0 times
    13844985 (66.39%) aligned concordantly exactly 1 time
    4357280 (20.89%) aligned concordantly >1 times
    ----
    2651478 pairs aligned concordantly 0 times; of these:
      56742 (2.14%) aligned discordantly 1 time
    ----
    2594736 pairs aligned 0 times concordantly or discordantly; of these:
      5189472 mates make up the pairs; of these:
        3167112 (61.03%) aligned 0 times
        669521 (12.90%) aligned exactly 1 time
        1352839 (26.07%) aligned >1 times
92.41% overall alignment rate

##Sample Finished on Wed 21 Jun 09:19:01 BST 2017##
Combined_RM04
31074827 reads; of these:
  31074827 (100.00%) were paired; of these:
    4507588 (14.51%) aligned concordantly 0 times
    18602731 (59.86%) aligned concordantly exactly 1 time
    7964508 (25.63%) aligned concordantly >1 times
    ----
    4507588 pairs aligned concordantly 0 times; of these:
      75573 (1.68%) aligned discordantly 1 time
    ----
    4432015 pairs aligned 0 times concordantly or discordantly; of these:
      8864030 mates make up the pairs; of these:
        5215204 (58.84%) aligned 0 times
        907568 (10.24%) aligned exactly 1 time
        2741258 (30.93%) aligned >1 times
91.61% overall alignment rate

##Sample Finished on Wed 21 Jun 12:44:48 BST 2017##
Combined_RM05
22827179 reads; of these:
  22827179 (100.00%) were paired; of these:
    2189777 (9.59%) aligned concordantly 0 times
    16826627 (73.71%) aligned concordantly exactly 1 time
    3810775 (16.69%) aligned concordantly >1 times
    ----
    2189777 pairs aligned concordantly 0 times; of these:
      65639 (3.00%) aligned discordantly 1 time
    ----
    2124138 pairs aligned 0 times concordantly or discordantly; of these:
      4248276 mates make up the pairs; of these:
        2554163 (60.12%) aligned 0 times
        736564 (17.34%) aligned exactly 1 time
        957549 (22.54%) aligned >1 times
94.41% overall alignment rate

##Sample Finished on Wed 21 Jun 13:15:26 BST 2017##
Combined_RM06
28694726 reads; of these:
  28694726 (100.00%) were paired; of these:
    2788955 (9.72%) aligned concordantly 0 times
    21079471 (73.46%) aligned concordantly exactly 1 time
    4826300 (16.82%) aligned concordantly >1 times
    ----
    2788955 pairs aligned concordantly 0 times; of these:
      84992 (3.05%) aligned discordantly 1 time
    ----
    2703963 pairs aligned 0 times concordantly or discordantly; of these:
      5407926 mates make up the pairs; of these:
        3290021 (60.84%) aligned 0 times
        911331 (16.85%) aligned exactly 1 time
        1206574 (22.31%) aligned >1 times
94.27% overall alignment rate

##Sample Finished on Wed 21 Jun 16:00:50 BST 2017##
Combined_RM07
20161995 reads; of these:
  20161995 (100.00%) were paired; of these:
    1651210 (8.19%) aligned concordantly 0 times
    15187764 (75.33%) aligned concordantly exactly 1 time
    3323021 (16.48%) aligned concordantly >1 times
    ----
    1651210 pairs aligned concordantly 0 times; of these:
      65447 (3.96%) aligned discordantly 1 time
    ----
    1585763 pairs aligned 0 times concordantly or discordantly; of these:
      3171526 mates make up the pairs; of these:
        1946897 (61.39%) aligned 0 times
        642034 (20.24%) aligned exactly 1 time
        582595 (18.37%) aligned >1 times
95.17% overall alignment rate

##Sample Finished on Wed 21 Jun 16:23:58 BST 2017##
Combined_RM08
20295095 reads; of these:
  20295095 (100.00%) were paired; of these:
    1557871 (7.68%) aligned concordantly 0 times
    15481979 (76.28%) aligned concordantly exactly 1 time
    3255245 (16.04%) aligned concordantly >1 times
    ----
    1557871 pairs aligned concordantly 0 times; of these:
      57320 (3.68%) aligned discordantly 1 time
    ----
    1500551 pairs aligned 0 times concordantly or discordantly; of these:
      3001102 mates make up the pairs; of these:
        1812479 (60.39%) aligned 0 times
        651633 (21.71%) aligned exactly 1 time
        536990 (17.89%) aligned >1 times
95.53% overall alignment rate

##Sample Finished on Wed 21 Jun 16:40:42 BST 2017##
17633367 reads; of these:
  17633367 (100.00%) were paired; of these:
    1502366 (8.52%) aligned concordantly 0 times
    13801005 (78.27%) aligned concordantly exactly 1 time
    2329996 (13.21%) aligned concordantly >1 times
    ----
    1502366 pairs aligned concordantly 0 times; of these:
      37729 (2.51%) aligned discordantly 1 time
    ----
    1464637 pairs aligned 0 times concordantly or discordantly; of these:
      2929274 mates make up the pairs; of these:
        1805339 (61.63%) aligned 0 times
        621541 (21.22%) aligned exactly 1 time
        502394 (17.15%) aligned >1 times
94.88% overall alignment rate

##Sample Finished on Wed 21 Jun 17:05:49 BST 2017##
Combined_RM20
18726113 reads; of these:
  18726113 (100.00%) were paired; of these:
    2596611 (13.87%) aligned concordantly 0 times
    11942651 (63.78%) aligned concordantly exactly 1 time
    4186851 (22.36%) aligned concordantly >1 times
    ----
    2596611 pairs aligned concordantly 0 times; of these:
      38283 (1.47%) aligned discordantly 1 time
    ----
    2558328 pairs aligned 0 times concordantly or discordantly; of these:
      5116656 mates make up the pairs; of these:
        2986614 (58.37%) aligned 0 times
        604828 (11.82%) aligned exactly 1 time
        1525214 (29.81%) aligned >1 times
92.03% overall alignment rate

##Sample Finished on Wed 21 Jun 17:28:15 BST 2017##
Combined_RM21
17636093 reads; of these:
  17636093 (100.00%) were paired; of these:
    2481462 (14.07%) aligned concordantly 0 times
    10787419 (61.17%) aligned concordantly exactly 1 time
    4367212 (24.76%) aligned concordantly >1 times
    ----
    2481462 pairs aligned concordantly 0 times; of these:
      33477 (1.35%) aligned discordantly 1 time
    ----
    2447985 pairs aligned 0 times concordantly or discordantly; of these:
      4895970 mates make up the pairs; of these:
        2841786 (58.04%) aligned 0 times
        558307 (11.40%) aligned exactly 1 time
        1495877 (30.55%) aligned >1 times
91.94% overall alignment rate

##Sample Finished on Wed 21 Jun 17:50:28 BST 2017##
Combined_RM22
20408538 reads; of these:
  20408538 (100.00%) were paired; of these:
    2385041 (11.69%) aligned concordantly 0 times
    14830573 (72.67%) aligned concordantly exactly 1 time
    3192924 (15.65%) aligned concordantly >1 times
    ----
    2385041 pairs aligned concordantly 0 times; of these:
      62232 (2.61%) aligned discordantly 1 time
    ----
    2322809 pairs aligned 0 times concordantly or discordantly; of these:
      4645618 mates make up the pairs; of these:
        2790982 (60.08%) aligned 0 times
        689889 (14.85%) aligned exactly 1 time
        1164747 (25.07%) aligned >1 times
93.16% overall alignment rate

##Sample Finished on Wed 21 Jun 18:49:22 BST 2017##
Combined_RM23
35623876 reads; of these:
  35623876 (100.00%) were paired; of these:
    5534605 (15.54%) aligned concordantly 0 times
    15689864 (44.04%) aligned concordantly exactly 1 time
    14399407 (40.42%) aligned concordantly >1 times
    ----
    5534605 pairs aligned concordantly 0 times; of these:
      66654 (1.20%) aligned discordantly 1 time
    ----
    5467951 pairs aligned 0 times concordantly or discordantly; of these:
      10935902 mates make up the pairs; of these:
        6168577 (56.41%) aligned 0 times
        875588 (8.01%) aligned exactly 1 time
        3891737 (35.59%) aligned >1 times
91.34% overall alignment rate

##Sample Finished on Wed 21 Jun 19:09:14 BST 2017##
Combined_RM24
18257421 reads; of these:
  18257421 (100.00%) were paired; of these:
    1956541 (10.72%) aligned concordantly 0 times
    13421432 (73.51%) aligned concordantly exactly 1 time
    2879448 (15.77%) aligned concordantly >1 times
    ----
    1956541 pairs aligned concordantly 0 times; of these:
      43423 (2.22%) aligned discordantly 1 time
    ----
    1913118 pairs aligned 0 times concordantly or discordantly; of these:
      3826236 mates make up the pairs; of these:
        2360435 (61.69%) aligned 0 times
        610166 (15.95%) aligned exactly 1 time
        855635 (22.36%) aligned >1 times
93.54% overall alignment rate

##Sample Finished on Wed 21 Jun 19:28:03 BST 2017##
Combined_RM25
19081002 reads; of these:
  19081002 (100.00%) were paired; of these:
    1610544 (8.44%) aligned concordantly 0 times
    14882586 (78.00%) aligned concordantly exactly 1 time
    2587872 (13.56%) aligned concordantly >1 times
    ----
    1610544 pairs aligned concordantly 0 times; of these:
      52484 (3.26%) aligned discordantly 1 time
    ----
    1558060 pairs aligned 0 times concordantly or discordantly; of these:
      3116120 mates make up the pairs; of these:
        1988217 (63.80%) aligned 0 times
        654126 (20.99%) aligned exactly 1 time
        473777 (15.20%) aligned >1 times
94.79% overall alignment rate

##Sample Finished on Wed 21 Jun 19:47:54 BST 2017##
Combined_RM26
20204796 reads; of these:
  20204796 (100.00%) were paired; of these:
    1709371 (8.46%) aligned concordantly 0 times
    15927398 (78.83%) aligned concordantly exactly 1 time
    2568027 (12.71%) aligned concordantly >1 times
    ----
    1709371 pairs aligned concordantly 0 times; of these:
      58878 (3.44%) aligned discordantly 1 time
    ----
    1650493 pairs aligned 0 times concordantly or discordantly; of these:
      3300986 mates make up the pairs; of these:
        2090022 (63.32%) aligned 0 times
        708817 (21.47%) aligned exactly 1 time
        502147 (15.21%) aligned >1 times
94.83% overall alignment rate

##Sample Finished on Wed 21 Jun 20:08:05 BST 2017##
Combined_RM37
17342522 reads; of these:
  17342522 (100.00%) were paired; of these:
    2642399 (15.24%) aligned concordantly 0 times
    11302574 (65.17%) aligned concordantly exactly 1 time
    3397549 (19.59%) aligned concordantly >1 times
    ----
    2642399 pairs aligned concordantly 0 times; of these:
      38143 (1.44%) aligned discordantly 1 time
    ----
    2604256 pairs aligned 0 times concordantly or discordantly; of these:
      5208512 mates make up the pairs; of these:
        3203247 (61.50%) aligned 0 times
        564851 (10.84%) aligned exactly 1 time
        1440414 (27.66%) aligned >1 times
90.76% overall alignment rate

##Sample Finished on Wed 21 Jun 20:30:47 BST 2017##
Combined_RM38
19470517 reads; of these:
  19470517 (100.00%) were paired; of these:
    3645058 (18.72%) aligned concordantly 0 times
    12096248 (62.13%) aligned concordantly exactly 1 time
    3729211 (19.15%) aligned concordantly >1 times
    ----
    3645058 pairs aligned concordantly 0 times; of these:
      71691 (1.97%) aligned discordantly 1 time
    ----
    3573367 pairs aligned 0 times concordantly or discordantly; of these:
      7146734 mates make up the pairs; of these:
        4276436 (59.84%) aligned 0 times
        683887 (9.57%) aligned exactly 1 time
        2186411 (30.59%) aligned >1 times
89.02% overall alignment rate

##Sample Finished on Wed 21 Jun 21:15:43 BST 2017##
Combined_RM39
26296619 reads; of these:
  26296619 (100.00%) were paired; of these:
    4734758 (18.01%) aligned concordantly 0 times
    9555227 (36.34%) aligned concordantly exactly 1 time
    12006634 (45.66%) aligned concordantly >1 times
    ----
    4734758 pairs aligned concordantly 0 times; of these:
      48262 (1.02%) aligned discordantly 1 time
    ----
    4686496 pairs aligned 0 times concordantly or discordantly; of these:
      9372992 mates make up the pairs; of these:
        5466705 (58.32%) aligned 0 times
        593528 (6.33%) aligned exactly 1 time
        3312759 (35.34%) aligned >1 times
89.61% overall alignment rate

##Sample Finished on Wed 21 Jun 21:36:42 BST 2017##
Combined_RM40
19241926 reads; of these:
  19241926 (100.00%) were paired; of these:
    2221668 (11.55%) aligned concordantly 0 times
    13633231 (70.85%) aligned concordantly exactly 1 time
    3387027 (17.60%) aligned concordantly >1 times
    ----
    2221668 pairs aligned concordantly 0 times; of these:
      63397 (2.85%) aligned discordantly 1 time
    ----
    2158271 pairs aligned 0 times concordantly or discordantly; of these:
      4316542 mates make up the pairs; of these:
        2546198 (58.99%) aligned 0 times
        622319 (14.42%) aligned exactly 1 time
        1148025 (26.60%) aligned >1 times
93.38% overall alignment rate

##Sample Finished on Wed 21 Jun 22:00:40 BST 2017##
Combined_RM41
21044917 reads; of these:
  21044917 (100.00%) were paired; of these:
    2921666 (13.88%) aligned concordantly 0 times
    14283871 (67.87%) aligned concordantly exactly 1 time
    3839380 (18.24%) aligned concordantly >1 times
    ----
    2921666 pairs aligned concordantly 0 times; of these:
      75327 (2.58%) aligned discordantly 1 time
    ----
    2846339 pairs aligned 0 times concordantly or discordantly; of these:
      5692678 mates make up the pairs; of these:
        3384306 (59.45%) aligned 0 times
        690402 (12.13%) aligned exactly 1 time
        1617970 (28.42%) aligned >1 times
91.96% overall alignment rate

##Sample Finished on Wed 21 Jun 22:23:08 BST 2017##
Combined_RM42
19008345 reads; of these:
  19008345 (100.00%) were paired; of these:
    2808634 (14.78%) aligned concordantly 0 times
    12426632 (65.37%) aligned concordantly exactly 1 time
    3773079 (19.85%) aligned concordantly >1 times
    ----
    2808634 pairs aligned concordantly 0 times; of these:
      50753 (1.81%) aligned discordantly 1 time
    ----
    2757881 pairs aligned 0 times concordantly or discordantly; of these:
      5515762 mates make up the pairs; of these:
        3227100 (58.51%) aligned 0 times
        597607 (10.83%) aligned exactly 1 time
        1691055 (30.66%) aligned >1 times
91.51% overall alignment rate

##Sample Finished on Wed 21 Jun 22:33:18 BST 2017##
Combined_RM43
19476935 reads; of these:
  19476935 (100.00%) were paired; of these:
    3204939 (16.46%) aligned concordantly 0 times
    11672925 (59.93%) aligned concordantly exactly 1 time
    4599071 (23.61%) aligned concordantly >1 times
    ----
    3204939 pairs aligned concordantly 0 times; of these:
      64328 (2.01%) aligned discordantly 1 time
    ----
    3140611 pairs aligned 0 times concordantly or discordantly; of these:
      6281222 mates make up the pairs; of these:
        3713968 (59.13%) aligned 0 times
        606538 (9.66%) aligned exactly 1 time
        1960716 (31.22%) aligned >1 times
90.47% overall alignment rate

##Sample Finished on Wed 21 Jun 23:00:35 BST 2017##
Combined_RM44
19840717 reads; of these:
  19840717 (100.00%) were paired; of these:
    3409010 (17.18%) aligned concordantly 0 times
    11107559 (55.98%) aligned concordantly exactly 1 time
    5324148 (26.83%) aligned concordantly >1 times
    ----
    3409010 pairs aligned concordantly 0 times; of these:
      49065 (1.44%) aligned discordantly 1 time
    ----
    3359945 pairs aligned 0 times concordantly or discordantly; of these:
      6719890 mates make up the pairs; of these:
        3930392 (58.49%) aligned 0 times
        611894 (9.11%) aligned exactly 1 time
        2177604 (32.41%) aligned >1 times
90.10% overall alignment rate

##Sample Finished on Wed 21 Jun 23:28:11 BST 2017##
Combined_RM55
21573287 reads; of these:
  21573287 (100.00%) were paired; of these:
    3766894 (17.46%) aligned concordantly 0 times
    12866410 (59.64%) aligned concordantly exactly 1 time
    4939983 (22.90%) aligned concordantly >1 times
    ----
    3766894 pairs aligned concordantly 0 times; of these:
      80027 (2.12%) aligned discordantly 1 time
    ----
    3686867 pairs aligned 0 times concordantly or discordantly; of these:
      7373734 mates make up the pairs; of these:
        4394876 (59.60%) aligned 0 times
        673485 (9.13%) aligned exactly 1 time
        2305373 (31.26%) aligned >1 times
89.81% overall alignment rate

##Sample Finished on Wed 21 Jun 23:52:51 BST 2017##
Combined_RM56
19612291 reads; of these:
  19612291 (100.00%) were paired; of these:
    3157726 (16.10%) aligned concordantly 0 times
    12127095 (61.83%) aligned concordantly exactly 1 time
    4327470 (22.07%) aligned concordantly >1 times
    ----
    3157726 pairs aligned concordantly 0 times; of these:
      46817 (1.48%) aligned discordantly 1 time
    ----
    3110909 pairs aligned 0 times concordantly or discordantly; of these:
      6221818 mates make up the pairs; of these:
        3867088 (62.15%) aligned 0 times
        606118 (9.74%) aligned exactly 1 time
        1748612 (28.10%) aligned >1 times
90.14% overall alignment rate

##Sample Finished on Thu 22 Jun 00:15:57 BST 2017##
Combined_RM57
22167592 reads; of these:
  22167592 (100.00%) were paired; of these:
    2300257 (10.38%) aligned concordantly 0 times
    16594029 (74.86%) aligned concordantly exactly 1 time
    3273306 (14.77%) aligned concordantly >1 times
    ----
    2300257 pairs aligned concordantly 0 times; of these:
      47252 (2.05%) aligned discordantly 1 time
    ----
    2253005 pairs aligned 0 times concordantly or discordantly; of these:
      4506010 mates make up the pairs; of these:
        2792123 (61.96%) aligned 0 times
        742651 (16.48%) aligned exactly 1 time
        971236 (21.55%) aligned >1 times
93.70% overall alignment rate

##Sample Finished on Thu 22 Jun 00:30:26 BST 2017##
21733983 reads; of these:
  21733983 (100.00%) were paired; of these:
    2876225 (13.23%) aligned concordantly 0 times
    15272975 (70.27%) aligned concordantly exactly 1 time
    3584783 (16.49%) aligned concordantly >1 times
    ----
    2876225 pairs aligned concordantly 0 times; of these:
      79944 (2.78%) aligned discordantly 1 time
    ----
    2796281 pairs aligned 0 times concordantly or discordantly; of these:
      5592562 mates make up the pairs; of these:
        3732620 (66.74%) aligned 0 times
        709206 (12.68%) aligned exactly 1 time
        1150736 (20.58%) aligned >1 times
91.41% overall alignment rate

##Sample Finished on Thu 22 Jun 00:51:55 BST 2017##
Combined_RM59
20640910 reads; of these:
  20640910 (100.00%) were paired; of these:
    2082069 (10.09%) aligned concordantly 0 times
    15478134 (74.99%) aligned concordantly exactly 1 time
    3080707 (14.93%) aligned concordantly >1 times
    ----
    2082069 pairs aligned concordantly 0 times; of these:
      35037 (1.68%) aligned discordantly 1 time
    ----
    2047032 pairs aligned 0 times concordantly or discordantly; of these:
      4094064 mates make up the pairs; of these:
        2625450 (64.13%) aligned 0 times
        676154 (16.52%) aligned exactly 1 time
        792460 (19.36%) aligned >1 times
93.64% overall alignment rate

##Sample Finished on Thu 22 Jun 01:11:07 BST 2017##
Combined_RM60
18551282 reads; of these:
  18551282 (100.00%) were paired; of these:
    1905829 (10.27%) aligned concordantly 0 times
    13990007 (75.41%) aligned concordantly exactly 1 time
    2655446 (14.31%) aligned concordantly >1 times
    ----
    1905829 pairs aligned concordantly 0 times; of these:
      33260 (1.75%) aligned discordantly 1 time
    ----
    1872569 pairs aligned 0 times concordantly or discordantly; of these:
      3745138 mates make up the pairs; of these:
        2338683 (62.45%) aligned 0 times
        633141 (16.91%) aligned exactly 1 time
        773314 (20.65%) aligned >1 times
93.70% overall alignment rate

##Sample Finished on Thu 22 Jun 01:32:03 BST 2017##
Combined_RM61
18506541 reads; of these:
  18506541 (100.00%) were paired; of these:
    2440570 (13.19%) aligned concordantly 0 times
    12739068 (68.84%) aligned concordantly exactly 1 time
    3326903 (17.98%) aligned concordantly >1 times
    ----
    2440570 pairs aligned concordantly 0 times; of these:
      27099 (1.11%) aligned discordantly 1 time
    ----
    2413471 pairs aligned 0 times concordantly or discordantly; of these:
      4826942 mates make up the pairs; of these:
        2916623 (60.42%) aligned 0 times
        598558 (12.40%) aligned exactly 1 time
        1311761 (27.18%) aligned >1 times
92.12% overall alignment rate

##Sample Finished on Thu 22 Jun 02:02:54 BST 2017##
Combined_RM62
21207061 reads; of these:
  21207061 (100.00%) were paired; of these:
    4893232 (23.07%) aligned concordantly 0 times
    9519935 (44.89%) aligned concordantly exactly 1 time
    6793894 (32.04%) aligned concordantly >1 times
    ----
    4893232 pairs aligned concordantly 0 times; of these:
      28059 (0.57%) aligned discordantly 1 time
    ----
    4865173 pairs aligned 0 times concordantly or discordantly; of these:
      9730346 mates make up the pairs; of these:
        5545429 (56.99%) aligned 0 times
        660140 (6.78%) aligned exactly 1 time
        3524777 (36.22%) aligned >1 times
86.93% overall alignment rate

##Sample Finished on Thu 22 Jun 02:35:04 BST 2017##
Combined_RM73
20367083 reads; of these:
  20367083 (100.00%) were paired; of these:
    4220550 (20.72%) aligned concordantly 0 times
    8213810 (40.33%) aligned concordantly exactly 1 time
    7932723 (38.95%) aligned concordantly >1 times
    ----
    4220550 pairs aligned concordantly 0 times; of these:
      23808 (0.56%) aligned discordantly 1 time
    ----
    4196742 pairs aligned 0 times concordantly or discordantly; of these:
      8393484 mates make up the pairs; of these:
        4807090 (57.27%) aligned 0 times
        522168 (6.22%) aligned exactly 1 time
        3064226 (36.51%) aligned >1 times
88.20% overall alignment rate

##Sample Finished on Thu 22 Jun 03:00:08 BST 2017##
Combined_RM74
16180425 reads; of these:
  16180425 (100.00%) were paired; of these:
    3302575 (20.41%) aligned concordantly 0 times
    6748008 (41.70%) aligned concordantly exactly 1 time
    6129842 (37.88%) aligned concordantly >1 times
    ----
    3302575 pairs aligned concordantly 0 times; of these:
      16528 (0.50%) aligned discordantly 1 time
    ----
    3286047 pairs aligned 0 times concordantly or discordantly; of these:
      6572094 mates make up the pairs; of these:
        3723347 (56.65%) aligned 0 times
        424202 (6.45%) aligned exactly 1 time
        2424545 (36.89%) aligned >1 times
88.49% overall alignment rate

##Sample Finished on Thu 22 Jun 03:15:05 BST 2017##
Combined_RM75
9467558 reads; of these:
  9467558 (100.00%) were paired; of these:
    1980560 (20.92%) aligned concordantly 0 times
    3891633 (41.10%) aligned concordantly exactly 1 time
    3595365 (37.98%) aligned concordantly >1 times
    ----
    1980560 pairs aligned concordantly 0 times; of these:
      9705 (0.49%) aligned discordantly 1 time
    ----
    1970855 pairs aligned 0 times concordantly or discordantly; of these:
      3941710 mates make up the pairs; of these:
        2239244 (56.81%) aligned 0 times
        238770 (6.06%) aligned exactly 1 time
        1463696 (37.13%) aligned >1 times
88.17% overall alignment rate

##Sample Finished on Thu 22 Jun 03:59:25 BST 2017##
Combined_RM76
32570785 reads; of these:
  32570785 (100.00%) were paired; of these:
    5439948 (16.70%) aligned concordantly 0 times
    18884935 (57.98%) aligned concordantly exactly 1 time
    8245902 (25.32%) aligned concordantly >1 times
    ----
    5439948 pairs aligned concordantly 0 times; of these:
      41089 (0.76%) aligned discordantly 1 time
    ----
    5398859 pairs aligned 0 times concordantly or discordantly; of these:
      10797718 mates make up the pairs; of these:
        6226777 (57.67%) aligned 0 times
        1025727 (9.50%) aligned exactly 1 time
        3545214 (32.83%) aligned >1 times
90.44% overall alignment rate

##Sample Finished on Thu 22 Jun 04:37:34 BST 2017##
Combined_RM77
29969247 reads; of these:
  29969247 (100.00%) were paired; of these:
    4553400 (15.19%) aligned concordantly 0 times
    17997370 (60.05%) aligned concordantly exactly 1 time
    7418477 (24.75%) aligned concordantly >1 times
    ----
    4553400 pairs aligned concordantly 0 times; of these:
      93644 (2.06%) aligned discordantly 1 time
    ----
    4459756 pairs aligned 0 times concordantly or discordantly; of these:
      8919512 mates make up the pairs; of these:
        5414626 (60.71%) aligned 0 times
        843730 (9.46%) aligned exactly 1 time
        2661156 (29.84%) aligned >1 times
90.97% overall alignment rate

##Sample Finished on Thu 22 Jun 05:19:27 BST 2017##
Combined_RM78
32176371 reads; of these:
  32176371 (100.00%) were paired; of these:
    3994514 (12.41%) aligned concordantly 0 times
    20112811 (62.51%) aligned concordantly exactly 1 time
    8069046 (25.08%) aligned concordantly >1 times
    ----
    3994514 pairs aligned concordantly 0 times; of these:
      100100 (2.51%) aligned discordantly 1 time
    ----
    3894414 pairs aligned 0 times concordantly or discordantly; of these:
      7788828 mates make up the pairs; of these:
        4754586 (61.04%) aligned 0 times
        935205 (12.01%) aligned exactly 1 time
        2099037 (26.95%) aligned >1 times
92.61% overall alignment rate

##Sample Finished on Thu 22 Jun 05:56:30 BST 2017##
Combined_RM79
22034037 reads; of these:
  22034037 (100.00%) were paired; of these:
    3993272 (18.12%) aligned concordantly 0 times
    8461368 (38.40%) aligned concordantly exactly 1 time
    9579397 (43.48%) aligned concordantly >1 times
    ----
    3993272 pairs aligned concordantly 0 times; of these:
      38239 (0.96%) aligned discordantly 1 time
    ----
    3955033 pairs aligned 0 times concordantly or discordantly; of these:
      7910066 mates make up the pairs; of these:
        4828089 (61.04%) aligned 0 times
        560454 (7.09%) aligned exactly 1 time
        2521523 (31.88%) aligned >1 times
89.04% overall alignment rate

##Sample Finished on Thu 22 Jun 06:33:23 BST 2017##
Combined_RM80
21721166 reads; of these:
  21721166 (100.00%) were paired; of these:
    3821911 (17.60%) aligned concordantly 0 times
    8129956 (37.43%) aligned concordantly exactly 1 time
    9769299 (44.98%) aligned concordantly >1 times
    ----
    3821911 pairs aligned concordantly 0 times; of these:
      38107 (1.00%) aligned discordantly 1 time
    ----
    3783804 pairs aligned 0 times concordantly or discordantly; of these:
      7567608 mates make up the pairs; of these:
        4396436 (58.10%) aligned 0 times
        492122 (6.50%) aligned exactly 1 time
        2679050 (35.40%) aligned >1 times
89.88% overall alignment rate
