# Supplementary material for: Integrated transcriptomics and metabolomics reveal signatures of lipid metabolism dysregulation in HepaRG liver cells exposed to PCB 126
Source: Arch Toxicol. 2018 Jun 14;92(8):2533–47. doi: 10.1007/s00204-018-2235-7 (PMC6063328; doi:10.1007/s00204-018-2235-7)
Supplement: Supplementary file 3 — Gene ontology analysis performed with ClueGO. Functional implications of the alteration in gene expression profiles were analyzed using ClueGO (Bindea et al., 2009) and CluePedia plugins in Cytoscape (version 3.5.1). The GO biological process database (23.02.2017) and the KEGG annotation database (01.03.2017) were used. The analysis was conducted using a two-sided hypergeometric test for enrichment using a p value threshold of 0.05 after its adjustment by the Benjamini-Hochberg procedure. GO term fusion was employed to integrate GO categories, minimize the output, and create a functionally organized GO category network. Our network displayed GO terms found in the levels 5-10 of the GO hierarchy, in order to avoid meaningless high-level hierarchy terms. (XLS 29 KB) [file 204_2018_2235_MOESM3_ESM.xls]

## Sheet: ClueGO Results
GOID	GOTerm	Ontology Source	Term PValue	Term PValue Corrected with Benjamini-Hochberg	Group PValue	Group PValue Corrected with Benjamini-Hochberg	GOLevels	GOGroups	% Associated Genes	Nr. Genes	Associated Genes Found
GO:0030203	glycosaminoglycan metabolic process	GO_BiologicalProcess-GOA_23.02.2017_10h01	0.00345703	0.00432129	0.00345703	0.00374512	[5]	Group00	4.16667	7	[AP2A1, CEMIP, CHSY1, FUCA1, GALNT5, GPC6, LUM]
GO:0004976	Bile secretion	KEGG_01.03.2017	0.00138594	0.00184792	0.00138594	0.00163793	[-1]	Group01	7.04225	5	[ABCG2, BAAT, CA2, SLC2A1, SLCO1B1]
GO:0005322	Systemic lupus erythematosus	KEGG_01.03.2017	0.00453915	0.00534017	0.00453915	0.00453915	[-1]	Group02	4.51128	6	[C5, H2AFV, HIST1H2AB, HIST1H2AE, HIST1H2AG, HIST1H2BO]
GO:0045446	endothelial cell differentiation	GO_BiologicalProcess-GOA_23.02.2017_10h01	0.00102428	0.00141281	0.00102428	0.00133157	[6]	Group03	6.06061	6	[ATOH8, BTG1, F2RL1, JAG1, NR2F1, WNT7B]
GO:2001236	regulation of extrinsic apoptotic signaling pathway	GO_BiologicalProcess-GOA_23.02.2017_10h01	0.000275256	0.000579486	0.000275256	0.000596388	[5, 6, 7, 8]	Group04	4.94506	9	[AREG, BCL10, CAV1, CFLAR, CX3CL1, DEPTOR, PAK2, SERPINE1, SFRP2]
GO:0004390	Hippo signaling pathway	KEGG_01.03.2017	0.000432741	0.000786801	0.000432741	0.000803661	[-1]	Group05	5.19481	8	[AREG, CTGF, FZD7, PARD6B, SERPINE1, WNT7B, YWHAG, YWHAH]
GO:0042594	response to starvation	GO_BiologicalProcess-GOA_23.02.2017_10h01	0.000930165	0.00143102	0.000930165	0.00134357	[3, 5]	Group06	4.62428	8	[ALB, CAV1, CPS1, GAS6, NUAK2, SLC2A1, TP53BP1, UGT1A1]
GO:0009267	cellular response to starvation	GO_BiologicalProcess-GOA_23.02.2017_10h01	0.00391087	0.00474045	0.000930165	0.00134357	[4, 5, 6]	Group06	4.65116	6	[ALB, CAV1, GAS6, NUAK2, SLC2A1, TP53BP1]
GO:0048545	response to steroid hormone	GO_BiologicalProcess-GOA_23.02.2017_10h01	3.0579e-06	3.0579e-05	3.0579e-06	1.98763e-05	[4, 5]	Group07	4.15704	18	[ALDH3A1, AREG, CA2, CAV1, CFLAR, CPS1, CTGF, FOXA1, NR2F1, PAPPA, PAQR9, RORB, TAT, TMEM37, UGT1A1, WNT7B, YWHAH, ZFP36L2]
GO:0031960	response to corticosteroid	GO_BiologicalProcess-GOA_23.02.2017_10h01	6.03944e-05	0.000172555	3.0579e-06	1.98763e-05	[5, 6]	Group07	5.40541	10	[ALDH3A1, AREG, CFLAR, CPS1, CTGF, PAPPA, TAT, UGT1A1, WNT7B, ZFP36L2]
GO:0051091	positive regulation of sequence-specific DNA binding transcription factor activity	GO_BiologicalProcess-GOA_23.02.2017_10h01	0.000176054	0.000440136	0.000176054	0.000457741	[2, 3, 4, 7, 8, 9, 10, 11, 12]	Group08	4.36508	11	[AREG, BCL10, CFLAR, CTH, FOXA1, LRP5, PLPP3, PSMA6, TP53BP1, TRIM15, ZIC2]
GO:0051092	positive regulation of NF-kappaB transcription factor activity	GO_BiologicalProcess-GOA_23.02.2017_10h01	0.00601465	0.00668294	0.000176054	0.000457741	[3, 4, 5, 8, 9, 10, 11, 12, 13]	Group08	4.25532	6	[AREG, BCL10, CFLAR, CTH, PSMA6, TRIM15]
GO:0004066	HIF-1 signaling pathway	KEGG_01.03.2017	0.00638521	0.00690293	0.000895874	0.0014558	[-1]	Group09	4.9505	5	[CDKN1B, PFKFB3, PRKCA, SERPINE1, SLC2A1]
GO:0004933	AGE-RAGE signaling pathway in diabetic complications	KEGG_01.03.2017	0.00102428	0.00141281	0.000895874	0.0014558	[-1]	Group09	6.06061	6	[AGTR1, CDKN1B, COL3A1, MMP2, PRKCA, SERPINE1]
GO:0004310	Wnt signaling pathway	KEGG_01.03.2017	0.00643248	0.00677103	1.88672e-05	6.13185e-05	[-1]	Group10	4.1958	6	[DKK1, FZD7, LRP5, PRKCA, SFRP2, WNT7B]
GO:0001649	osteoblast differentiation	GO_BiologicalProcess-GOA_23.02.2017_10h01	0.00101235	0.00144621	1.88672e-05	6.13185e-05	[4, 5]	Group10	4.12844	9	[AREG, IGFBP3, ITGA11, JAG1, LRP5, PRKCA, RORB, SFRP2, WNT7B]
GO:0001704	formation of primary germ layer	GO_BiologicalProcess-GOA_23.02.2017_10h01	1.70445e-05	5.68151e-05	1.88672e-05	6.13185e-05	[3, 4, 5, 6, 7]	Group10	7.08661	9	[ATOH8, DKK1, FZD7, ITGB3, LAMA4, MMP2, PRKCA, SFRP2, TRIM15]
GO:0001708	cell fate specification	GO_BiologicalProcess-GOA_23.02.2017_10h01	0.00048649	0.000846069	1.88672e-05	6.13185e-05	[4, 5, 6]	Group10	6.97674	6	[AREG, DKK1, FOXA1, FZD7, LMO4, SFRP2]
GO:0007369	gastrulation	GO_BiologicalProcess-GOA_23.02.2017_10h01	1.65715e-05	6.62859e-05	1.88672e-05	6.13185e-05	[4, 5, 6]	Group10	5.6701	11	[ATOH8, DKK1, FZD7, ITGB3, LAMA4, LRP5, MMP2, PLPP3, PRKCA, SFRP2, TRIM15]
GO:0045667	regulation of osteoblast differentiation	GO_BiologicalProcess-GOA_23.02.2017_10h01	0.000403446	0.000768468	1.88672e-05	6.13185e-05	[4, 5, 6]	Group10	6.03448	7	[AREG, JAG1, LRP5, PRKCA, RORB, SFRP2, WNT7B]
GO:0001707	mesoderm formation	GO_BiologicalProcess-GOA_23.02.2017_10h01	0.00156941	0.00202504	1.88672e-05	6.13185e-05	[4, 5, 6, 7, 8]	Group10	6.84932	5	[DKK1, ITGB3, PRKCA, SFRP2, TRIM15]
GO:0000140	Steroid hormone biosynthesis	KEGG_01.03.2017	4.57654e-06	3.66123e-05	7.85401e-06	3.40341e-05	[-1]	Group11	12.069	7	[CYP1A1, CYP1A2, CYP1B1, UGT1A1, UGT1A3, UGT2A3, UGT2B11]
GO:0000830	Retinol metabolism	KEGG_01.03.2017	9.89612e-06	4.94806e-05	7.85401e-06	3.40341e-05	[-1]	Group11	10.7692	7	[CYP1A1, CYP1A2, DHRS3, UGT1A1, UGT1A3, UGT2A3, UGT2B11]
GO:0000980	Metabolism of xenobiotics by cytochrome P450	KEGG_01.03.2017	1.80202e-07	3.60403e-06	7.85401e-06	3.40341e-05	[-1]	Group11	12.1622	9	[ALDH1A3, ALDH3A1, CYP1A1, CYP1A2, CYP1B1, UGT1A1, UGT1A3, UGT2A3, UGT2B11]
GO:0000982	Drug metabolism	KEGG_01.03.2017	1.62283e-05	7.21258e-05	7.85401e-06	3.40341e-05	[-1]	Group11	10	7	[ALDH1A3, ALDH3A1, CYP1A2, UGT1A1, UGT1A3, UGT2A3, UGT2B11]
GO:0000983	Drug metabolism	KEGG_01.03.2017	0.000184271	0.000433578	7.85401e-06	3.40341e-05	[-1]	Group11	10.8696	5	[DPYD, UGT1A1, UGT1A3, UGT2A3, UGT2B11]
GO:0005204	Chemical carcinogenesis	KEGG_01.03.2017	4.41156e-07	5.88208e-06	7.85401e-06	3.40341e-05	[-1]	Group11	10.9756	9	[ALDH1A3, ALDH3A1, CYP1A1, CYP1A2, CYP1B1, UGT1A1, UGT1A3, UGT2A3, UGT2B11]
GO:0006721	terpenoid metabolic process	GO_BiologicalProcess-GOA_23.02.2017_10h01	9.40392e-06	5.37367e-05	7.85401e-06	3.40341e-05	[5, 6]	Group11	7.62712	9	[ALDH1A3, CYP1A1, CYP1A2, CYP1B1, DHRS3, GPC6, LPL, UGT1A1, UGT1A3]
GO:0001523	retinoid metabolic process	GO_BiologicalProcess-GOA_23.02.2017_10h01	1.67982e-05	6.10844e-05	7.85401e-06	3.40341e-05	[7, 8]	Group11	8.24742	8	[ALDH1A3, CYP1A1, CYP1B1, DHRS3, GPC6, LPL, UGT1A1, UGT1A3]
GO:0004610	Complement and coagulation cascades	KEGG_01.03.2017	0.000307513	0.000615026	1.1733e-10	1.52528e-09	[-1]	Group12	7.59494	6	[C5, CFH, PLG, SERPINB2, SERPINC1, SERPINE1]
GO:0007596	blood coagulation	GO_BiologicalProcess-GOA_23.02.2017_10h01	7.56957e-09	3.02783e-07	1.1733e-10	1.52528e-09	[4, 5]	Group12	5.55556	20	[CAV1, CD9, COL3A1, EHD2, F2RL1, GAS6, GGCX, ITGB3, MAFF, MYH9, NFE2, PLG, PRKCA, PRKG1, SERPINB2, SERPINC1, SERPINE1, SLC7A11, STXBP5, TFPI2]
GO:0034109	homotypic cell-cell adhesion	GO_BiologicalProcess-GOA_23.02.2017_10h01	3.04058e-05	9.35563e-05	1.1733e-10	1.52528e-09	[4, 5]	Group12	9.09091	7	[GAS6, ITGB3, MYH9, PLPP3, PRKCA, PRKG1, SLC7A11]
GO:0030168	platelet activation	GO_BiologicalProcess-GOA_23.02.2017_10h01	0.000830335	0.00132854	1.1733e-10	1.52528e-09	[4, 5, 6]	Group12	4.70588	8	[CD9, COL3A1, GAS6, ITGB3, MYH9, PRKCA, PRKG1, SLC7A11]
GO:0061041	regulation of wound healing	GO_BiologicalProcess-GOA_23.02.2017_10h01	6.91134e-06	4.60756e-05	1.1733e-10	1.52528e-09	[5, 6]	Group12	6.94444	10	[CAV1, F2RL1, PLG, PLPP3, PRKCA, PRKG1, SERPINB2, SERPINC1, SERPINE1, STXBP5]
GO:1904018	positive regulation of vasculature development	GO_BiologicalProcess-GOA_23.02.2017_10h01	7.40039e-05	0.000197344	1.1733e-10	1.52528e-09	[3, 4, 5, 6, 7, 8, 9]	Group12	5.88235	9	[BTG1, C5, CFLAR, CTH, CX3CL1, CYP1B1, PRKCA, SERPINE1, SFRP2]
GO:0010594	regulation of endothelial cell migration	GO_BiologicalProcess-GOA_23.02.2017_10h01	0.000728098	0.0012135	1.1733e-10	1.52528e-09	[4, 5, 6, 7, 8, 9]	Group12	5.46875	7	[ATOH8, ITGB3, NELL2, NR2F1, PLG, PLPP3, PRKCA]
GO:0070613	regulation of protein processing	GO_BiologicalProcess-GOA_23.02.2017_10h01	0.00472045	0.0053948	1.1733e-10	1.52528e-09	[6, 7]	Group12	5.31915	5	[C5, CFH, MYH9, PRKCA, SERPINE1]
GO:0043542	endothelial cell migration	GO_BiologicalProcess-GOA_23.02.2017_10h01	0.000205581	0.000456847	1.1733e-10	1.52528e-09	[6, 7, 8]	Group12	5.14286	9	[ATOH8, CYP1B1, ITGB3, MYH9, NELL2, NR2F1, PLG, PLPP3, PRKCA]
GO:0045766	positive regulation of angiogenesis	GO_BiologicalProcess-GOA_23.02.2017_10h01	0.000996458	0.00147623	1.1733e-10	1.52528e-09	[4, 5, 6, 7, 8, 9, 10, 11, 12]	Group12	5.18518	7	[BTG1, C5, CX3CL1, CYP1B1, PRKCA, SERPINE1, SFRP2]
